# Supplementary material for: Cortical Organoids to Model Microcephaly
Source: Cells. 2022 Jul 7;11(14):2135. doi: 10.3390/cells11142135 (PMC9320662; doi:10.3390/cells11142135)
Supplement: Supplementary file 1 [file cells-11-02135-s001.zip]

Archive with 1 entries (1 files):
- cells-1702283-supplementary.pdf
